# Supplementary material for: The Role of a Pacifier Shield: A Unique Perspective on Mandibular Growth and Airway Health: Part 2
Source: Children (Basel). 2026 May 4;13(5):643. doi: 10.3390/children13050643 (PMC13204359; doi:10.3390/children13050643)
Supplement: Supplementary file 1 [file children-13-00643-s001.zip]

Archive with 4 entries (4 files):
- children-4250237-supplementary.pdf
- Video S1.mov
- Video S2.mp4
- Video S3.mov
